# Supplementary material for: First-Trimester Abortion Complications: Simulation Cases for OB/GYN Residents in Sepsis and Hemorrhage
Source: MedEdPORTAL. 2020 Oct 16;16:10995. doi: 10.15766/mep_2374-8265.10995 (PMC7566226; doi:10.15766/mep_2374-8265.10995)
Supplement: Supplementary file 1 — Sepsis Simulation Case.docxHemorrhage Simulation Case.docxSimulation Images.docxPresimulation Didactic Lecture.pptxSepsis Critical Action Checklist.docxHemorrhage Critical Action Checklist.docxSepsis Debriefing Guide.docxHemorrhage Debriefing Guide.docxSepsis Postsimulation Debrief Didactic.pptxSepsis Pre-and Postsurvey.docxHemorrhage Pre-and Postsurvey.docx [file mep_2374-8265.10995-s001.zip]

Archive with 12 entries (12 files):
- A. Sepsis Simulation Case.docx
- B. Hemorrhage Simulation Case.docx
- C. Simulation Images.docx
- D. Presimulation Didactic Lecture.pptx
- E. Sepsis Critical Action Checklist.docx
- F. Hemorrhage Critical Action Checklist.docx
- G. Sepsis Debriefing Guide.docx
- H. Hemorrhage Debriefing Guide.docx
- I. Sepsis Postsimulation Debrief Didactic.pptx
- J. Sepsis Pre-and Postsurvey.docx
- K. Hemorrhage Pre-and Postsurvey.docx
- _Educational_Summary_Report_10995.pdf
